# Supplementary material for: The Role of Psychedelics in the Treatment of Substance Use Disorders: An Overview of Systematic Reviews
Source: Brain Sci. 2025 Sep 28;15(10):1056. doi: 10.3390/brainsci15101056 (PMC12562643; doi:10.3390/brainsci15101056)
Supplement: Supplementary file 1 [file brainsci-15-01056-s001.zip]

Archive with 1 entries (1 files):
- brainsci-3790534-supplementary.docx
